# Supplementary material for: Indonesian Euphorbiaceae: Ethnobotanical Survey, In Vitro Antibacterial, Antitumour Screening and Phytochemical Analysis of Euphorbia atoto
Source: Plants (Basel). 2023 Nov 13;12(22):3836. doi: 10.3390/plants12223836 (PMC10675575; doi:10.3390/plants12223836)
Supplement: Supplementary file 1 [file plants-12-03836-s001.zip]

Archive with 1 entries (1 files):
- plants-2692639-supplementary.pdf
